# Supplementary material for: Hydrogen Sulfide Protects Against Cerebral Ischemia–Reperfusion Injury in Rats via S-Sulfhydrating NAMPT to Enhance Mitochondrial Function and Autophagy in Cerebrovascular Endothelial Cells
Source: Pharmaceuticals (Basel). 2026 May 8;19(5):742. doi: 10.3390/ph19050742 (PMC13209901; doi:10.3390/ph19050742)
Supplement: Supplementary file 1 [file pharmaceuticals-19-00742-s001.zip]

Archive with 1 entries (1 files):
- pharmaceuticals-4237360-supplementary.pdf
